# Supplementary material for: A meta-analysis shows that seaweeds surpass plants, setting life-on-Earth’s limit for biomass packing
Source: BMC Ecol. 2019 Jan 31;19:6. doi: 10.1186/s12898-019-0218-z (PMC6357480; doi:10.1186/s12898-019-0218-z)
Supplement: Supplementary file 3 — Additional file 3. Regression analysis software. Matlab software pack with the quantile regression used to estimate the IBL, as well as with alternative regression methods. [file 12898_2019_218_MOESM3_ESM.zip]

Archive with 13 entries (13 files):
- software ANCOVA/AuxRunAllMethods.m
- software ANCOVA/Crag1997.m
- software ANCOVA/InterceptExe.m
- software ANCOVA/InterceptTest.m
- software ANCOVA/Outliers.m
- software ANCOVA/QR1.m
- software ANCOVA/QR2.m
- software ANCOVA/regplot.m
- software ANCOVA/SlopeDiffTest.m
- software ANCOVA/SlopesExe.m
- software ANCOVA/SlopeTest.m
- software ANCOVA/Tutorial.doc
- software ANCOVA/Vieira_et_al.m
