# Supplementary material for: A meta-analysis shows that seaweeds surpass plants, setting life-on-Earth’s limit for biomass packing
Source: BMC Ecol. 2019 Jan 31;19:6. doi: 10.1186/s12898-019-0218-z (PMC6357480; doi:10.1186/s12898-019-0218-z)
Supplement: Supplementary file 3 — Additional file 3. Regression analysis software. Matlab software pack with the quantile regression used to estimate the IBL, as well as with alternative regression methods. [file 12898_2019_218_MOESM3_ESM.zip › software ANCOVA/AuxRunAllMethods.m]

RegMethod={'RMA'; 'PCA'; 'M3a'; 'M3b'; 'M3c'; 'M4_'; 'K3_'; 'K4a'; 'K4b'; 'Crg'; 'Vie'};
%RegMethod={'Vie'};
CraggCovMethod={'diagN'; 'diagO'; 'Omega'};

for rm=1:9
    regtype=char(RegMethod(rm))
    run SlopesExe
    close
end

for rm=10:11
    for crv = 1:3
        regtype=char(RegMethod(rm))
        CraggCov=char(CraggCovMethod(crv))
        run SlopesExe
        %close
    end
end

clear ans CraggCovMethod crv RegMethod rm t 
