# Supplementary material for: A meta-analysis shows that seaweeds surpass plants, setting life-on-Earth’s limit for biomass packing
Source: BMC Ecol. 2019 Jan 31;19:6. doi: 10.1186/s12898-019-0218-z (PMC6357480; doi:10.1186/s12898-019-0218-z)
Supplement: Supplementary file 3 — Additional file 3. Regression analysis software. Matlab software pack with the quantile regression used to estimate the IBL, as well as with alternative regression methods. [file 12898_2019_218_MOESM3_ESM.zip › software ANCOVA/Crag1997.m]

function f=Crag1997(theta,mu,h,s,CraggCov)

m_=[mu(1,3); mu(2,2); mu(3,1); mu(2,3); mu(3,2); mu(2,4); mu(3,3); mu(4,2)];

mxy=[0 2; 1 1; 2 0; 1 2; 2 1; 1 3; 2 2; 3 1];

m=[theta(1)^2*theta(2)+theta(3);
   theta(1)*theta(2);
   theta(2)+theta(4);
   theta(1)^2*theta(5);
   theta(1)*theta(5);
   theta(6)*theta(1)^3+3*theta(4)*theta(3)*theta(1);
   theta(6)*theta(1)^2+theta(2)*theta(3)+theta(2)*theta(4)*theta(1)^2+theta(4)*theta(3);
   theta(6)*theta(1)+3*theta(2)*theta(4)*theta(1)];

switch CraggCov
    case 'Omega'
        Omega=nan(8,8);
        for col=1:8
            for row=1:8
                x=h(:,1).^(mxy(col,1)+mxy(row,1));
                y=h(:,2).^(mxy(col,2)+mxy(row,2));
                Omega(row,col)=x'*y/s-m_(col)*m_(row);
            end
        end
        
    case 'diagO'
        Omega=zeros(8,8);
        for col=1:8
            row=col;
            x=h(:,1).^(mxy(col,1)+mxy(row,1));
            y=h(:,2).^(mxy(col,2)+mxy(row,2));
            Omega(row,col)=x'*y/s-m_(col)*m_(row);
        end
        
    case 'diagN'
        Omega=zeros(8,8);
        Omega([1 10 19])=1/2;
        Omega([28 37])=1/15;
        Omega([46 55 64])=1/96;
end

f=(m_-m)'*inv(Omega)*(m_-m);
