# Supplementary material for: A meta-analysis shows that seaweeds surpass plants, setting life-on-Earth’s limit for biomass packing
Source: BMC Ecol. 2019 Jan 31;19:6. doi: 10.1186/s12898-019-0218-z (PMC6357480; doi:10.1186/s12898-019-0218-z)
Supplement: Supplementary file 3 — Additional file 3. Regression analysis software. Matlab software pack with the quantile regression used to estimate the IBL, as well as with alternative regression methods. [file 12898_2019_218_MOESM3_ESM.zip › software ANCOVA/InterceptExe.m]

                        %GENERAL SETTINGS

%Groups in coordinates relative to the original 'groups' array defined in the SlopeExe.m General Settings. One intercept per group.
%Example 1 (all original 6 groups): g_coord = [1 2 3 4 5 6]; Example 2 (3rd group out): g_coord = [1 2 4 5 6];
g_coord = [1 2 3 4 5 6 7 8 9];

%Slope
s = [-2.975 -2.975 -2.975 -2.975 -2.975 -2.975 -2.975 -2.975 -2.975];

%Number of iterations (including the original data)
N = 10000;

%percentile of the bootstrapped distribution to test the overlap !!!!!
percentile = 95;

%plot regressions upon original and randomized data: 'on.' or off'
plot_regression='on.';

%number of regressions plotted (including original)
n_plot_reg=15;
%--------------------------------------------------------------------------

           %SPECIFIC SETTINGS for REPLICATED TIME SERIES

           
%Standardization method by group mean ('grp') or replicate mean ('rep')
StM = 'grp';

%Plot Standardized Timeseries ('on.' or 'off')
PlotStM = 'on.';

%color for each timeseries in the plots
color=['m' 'b' 'r' 'g'];

%-------------------------------------------------------------------------
                               %CALCULUS
                               
switch timeseries
    case 'yes'
        run InterceptTestRTS        
    case 'no.'
        run InterceptTest        
end

clear color PlotStM percentile PlotStM StM TestType timeseries
clear('-regex','^In|^re|^S|^te')
