# Supplementary material for: A meta-analysis shows that seaweeds surpass plants, setting life-on-Earth’s limit for biomass packing
Source: BMC Ecol. 2019 Jan 31;19:6. doi: 10.1186/s12898-019-0218-z (PMC6357480; doi:10.1186/s12898-019-0218-z)
Supplement: Supplementary file 3 — Additional file 3. Regression analysis software. Matlab software pack with the quantile regression used to estimate the IBL, as well as with alternative regression methods. [file 12898_2019_218_MOESM3_ESM.zip › software ANCOVA/InterceptTest.m]

                            %CALCULUS
 
g = size(g_coord,2);

Intercept = nan(N,g);
int1  = nan(N,1);
int2  = nan(N,1);
delta = nan(g-1,g,N);
Sig   = NaN(g-1);

fig=1;
for i=1:g-1
    for j=i+1:g
        for n=1:N
            s1=size(Aux.group(i).Data,1);
            s2=size(Aux.group(j).Data,1);
            
            %Original data
            if n==1
                 h1  = Aux.group(i).Data;
                 %mu1 = mean(h1);
                 %dx1 = h1(:,1)-mu1(1);
                 %a1  = (mu1(2)-s(i)*mu1(1))*ones(s1,1);
                 %er1 = h1(:,2)-mu1(2)-s(i)*dx1;
                 %h1  = [dx1 a1+s(i)*dx1+er1];
                 h2  = Aux.group(j).Data;
                 %mu2 = mean(h2);
                 %dx2 = h2(:,1)-mu2(1);
                 %a2  = (mu2(2)-s(j)*mu2(1))*ones(s2,1);
                 %er2 = h2(:,2)-mu2(2)-s(j)*dx2;
                 %h2  = [dx2 a2+s(j)*dx2+er2];
                 %dx  = [dx1;dx2];
                 %a   = [a1;a2];
                 %er  = [er1;er2];
                 h   = [h1; h2];
                 
                 
            %Randomized data
            elseif n>1
                switch TestType
                    case 'perm'
                        iperm  = randperm(s1+s2);
                        i1     = iperm(1:s1);
                        i2     = iperm(s1+1:end);
                        
                    case {'over','t-st'}
                        i1     = ceil(s1*rand(s1,1));
                        i2     = ceil(s2*rand(s2,1));
                end
                %h1 = [dx(i1) a(i1)+s(i)*dx(i1)+er(i1)];
                %h2 = [dx(i2) a(i2)+s(j)*dx(i2)+er(i2)];
                h1 = h(i1,:);
                h2 = h(i2,:);
            end
            
            Mu1          = mean(h1);
            int1(n)      = Mu1(2)-s(i)*Mu1(1);
            Mu2          = mean(h2);
            int2(n)      = Mu2(2)-s(j)*Mu2(1);
            delta(i,j,n) = int2(n)-int1(n);
            
            if strcmp(plot_regression,'on.') && n<=n_plot_reg
                run regplot
            end
        end
        fig=fig+1;
        
        switch TestType
            case 'perm'
                 [~,zi]=sort(abs(delta(i,j,:)));
                 Sig(i,j)=1-find(zi==1)/N;

            case 'over'
                 a1 = sort(int1);
                 M1 = a1(round((percentile/100+(1-percentile/100)/2)*N));
                 m1 = a1(round(((1-percentile/100)/2)*N));
                 a2 = sort(int2);
                 M2 = a2(round((percentile/100+(1-percentile/100)/2)*N));
                 m2 = a2(round(((1-percentile/100)/2)*N));
                 a  = sort([a1; a2]);
                 if m1<=m2 && M1<=M2
                     sig=(find(a==M1,1,'last')-find(a==m2,1,'first'))/(2*N);
                 elseif m1>=m2 && M1>=M2;
                     sig=(find(a==M2,1,'last')-find(a==m1,1,'first'))/(2*N);
                 else
                     sig=1;
                 end
                 sig=max(sig,0);
                 Sig(i,j)=sig;
        end
    end
    Intercept(:,i)=int1;
end
Intercept(:,i+1)=int2;

clear data j N n observations p percentile x zi
clear ('-regexp', '^a|^d|^e|^h|^i|^M|^m|^s|^y')

switch TestType
    case 't-st'
        for i=1:g
            a(i) = Intercept(1,i);
            v(i) = var(Intercept(:,i));
            n(i) = size(Aux.group(i).entries,1);
        end

        for i=1:g-1
            for j=i+1:g
                t_s(i,j)=(a(i)-a(j))/sqrt(v(i)/n(i)+v(j)/n(j));
                df(i,j) = n(i)+n(j)-2;
            end
        end
        
        p   = cdf('t',t_s,df);
        Sig = 2*min(p,1-p);
end

Intercept(2:end,:)=[];

results=cell(g,g+1);
results(1,2:end)=groups(g_coord);
results(2:end,1)=groups(g_coord(1:end-1))';
results(2:end,2:end)=num2cell(Sig);
results(:,2)=[];

switch regtype
    case 'M2_'
        if strcmp(TestType,'perm')==1
            Results.M2.Intercept.Perm_Test=results;
        elseif strcmp(TestType,'over')==1
            Results.M2.Intercept.Boot_Over=results;
        elseif strcmp(TestType,'t-st')==1
            Results.M2.Intercept.t_student=results;
        end

    case 'M3a'
        if strcmp(TestType,'perm')==1
            Results.M3a.Intercept.Perm_Test=results;
        elseif strcmp(TestType,'over')==1
            Results.M3a.Intercept.Boot_Over=results;
        elseif strcmp(TestType,'t-st')==1
            Results.M3a.Intercept.t_student=results;
        end
        
    case 'M3b'
        if strcmp(TestType,'perm')==1
            Results.M3b.Intercept.Perm_Test=results;
        elseif strcmp(TestType,'over')==1
            Results.M3b.Intercept.Boot_Over=results;
        elseif strcmp(TestType,'t-st')==1
            Results.M3b.Intercept.t_student=results;
        end
        
    case 'M3c'
        if strcmp(TestType,'perm')==1
            Results.M3c.Intercept.Perm_Test=results;
        elseif strcmp(TestType,'over')==1
            Results.M3c.Intercept.Boot_Over=results;
        elseif strcmp(TestType,'t-st')==1
            Results.M3c.Intercept.t_student=results;
        end
        
    case 'M4_'
        if strcmp(TestType,'perm')==1
            Results.M4.Intercept.Perm_Test=results;
        elseif strcmp(TestType,'over')==1
            Results.M4.Intercept.Boot_Over=results;
        elseif strcmp(TestType,'t-st')==1
            Results.M4.Intercept.t_student=results;
        end
        
    case 'K3_'
        if strcmp(TestType,'perm')==1
            Results.K3.Intercept.Perm_Test=results;
        elseif strcmp(TestType,'over')==1
            Results.K3.Intercept.Boot_Over=results;
        elseif strcmp(TestType,'t-st')==1
            Results.K3.Intercept.t_student=results;
        end
        
    case 'K4a'
        if strcmp(TestType,'perm')==1
            Results.K4a.Intercept.Perm_Test=results;
        elseif strcmp(TestType,'over')==1
            Results.K4a.Intercept.Boot_Over=results;
        elseif strcmp(TestType,'t-st')==1
            Results.K4a.Intercept.t_student=results;
        end
        
    case 'K4b'
        if strcmp(TestType,'perm')==1
            Results.K4b.Intercept.Perm_Test=results;
        elseif strcmp(TestType,'over')==1
            Results.K4b.Intercept.Boot_Over=results;
        elseif strcmp(TestType,'t-st')==1
            Results.K4b.Intercept.t_student=results;
        end
        
    case 'Crg'
        if strcmp(CraggCov,'Omega') == 1
            pos=1;
        elseif strcmp(CraggCov,'diagO') == 1
            pos=2;
        elseif strcmp(CraggCov,'diagN') == 1
            pos=3;
        end
        
        Results.Cragg(pos).CovMatrix=CraggCov;
        Results.Cragg(pos).Aux=Aux;
        if strcmp(TestType,'perm')==1
            Results.Cragg(pos).Intercept.Perm_Test=results;
        elseif strcmp(TestType,'over')==1
            Results.Cragg(pos).Intercept.Boot_Over=results;
        elseif strcmp(TestType,'t-st')==1
            Results.Cragg(pos).Intercept.t_student=results;
        end
        
    case 'Vie'
        if strcmp(CraggCov,'Omega') == 1
            pos=1;
        elseif strcmp(CraggCov,'diagO') == 1
            pos=2;
        elseif strcmp(CraggCov,'diagN') == 1
            pos=3;
        end
            
        Results.Vieira_et_al(pos).CovMatrix=CraggCov;
        Results.Vieira_et_al(pos).convergence=Convergence;
        Results.Vieira_et_al(pos).Aux=Aux;
        if strcmp(TestType,'perm')==1
            Results.Vieira_et_al(pos).Intercept.Perm_Test=results;
        elseif strcmp(TestType,'over')==1
            Results.Vieira_et_al(pos).Intercept.Boot_Over=results;
        elseif strcmp(TestType,'t-st')==1
            Results.Vieira_et_al(pos).Intercept.t_student=results;
        end
        
    case 'RMA'
        if strcmp(TestType,'perm')==1
            Results.RMA.Intercept.Perm_Test=results;
        elseif strcmp(TestType,'over')==1
            Results.RMA.Intercept.Boot_Over=results;
        elseif strcmp(TestType,'t-st')==1
            Results.RMA.Intercept.t_student=results;
        end
        
    case 'PCA'
        if strcmp(TestType,'perm')==1
            Results.PCA.Intercept.Perm_Test=results;
        elseif strcmp(TestType,'over')==1
            Results.PCA.Intercept.Boot_Over=results;
        elseif strcmp(TestType,'t-st')==1
            Results.PCA.Intercept.t_student=results;
        end
        
    case 'OLS'
        if strcmp(TestType,'perm')==1
            Results.OLS.Intercept.Perm_Test=results;
        elseif strcmp(TestType,'over')==1
            Results.OLS.Intercept.Boot_Over=results;
        elseif strcmp(TestType,'t-st')==1
            Results.OLS.Intercept.t_student=results;
        end
        
    case 'QR1'
        if strcmp(TestType,'perm')==1
            Results.QR1.Intercept.Perm_Test=results;
        elseif strcmp(TestType,'over')==1
            Results.QR1.Intercept.Boot_Over=results;
        elseif strcmp(TestType,'t-st')==1
            Results.QR1.Intercept.t_student=results;
        end
        
    case 'QR2'
        if strcmp(TestType,'perm')==1
            Results.QR2.Intercept.Perm_Test=results;
        elseif strcmp(TestType,'over')==1
            Results.QR2.Intercept.Boot_Over=results;
        elseif strcmp(TestType,'t-st')==1
            Results.QR2.Intercept.t_student=results;
        end
end

clear a Coord color df file i j p range Sig SourceData
clear StM TestType t_s timeseries  v worksheet
clear ('-regexp','^g|^n')
