# Supplementary material for: A meta-analysis shows that seaweeds surpass plants, setting life-on-Earth’s limit for biomass packing
Source: BMC Ecol. 2019 Jan 31;19:6. doi: 10.1186/s12898-019-0218-z (PMC6357480; doi:10.1186/s12898-019-0218-z)
Supplement: Supplementary file 3 — Additional file 3. Regression analysis software. Matlab software pack with the quantile regression used to estimate the IBL, as well as with alternative regression methods. [file 12898_2019_218_MOESM3_ESM.zip › software ANCOVA/Outliers.m]

[m,~] = size(h);

%variables outliers
for var=1:2
    hv=h(:,var);
    p_ = cdf('Normal',hv,mean(hv),std(hv));
    p_outlier(oj).var(var).value = min(p_,1-p_);
end

%process outliers
[V,D]=eig(cov(h));
d=diag(D);
[~,id]=sort(d,'descend');
V=V(:,id);
for vec=1:2
    for n=1:m
        z(n,vec)=h(n,:)*V(:,vec);
    end
    zvec=z(:,vec);
    p_ = cdf('Normal',zvec,mean(zvec),std(zvec));
    p_outlier(oj).vec(vec).value = min(p_,1-p_);
    s(vec)=V(2,vec)/V(1,vec);
end

%plot
plot(h(:,1),h(:,2),'k.'); hold on
hmin=floor(min(h(:,1)));
hmax=ceil(max(h(:,1)));
%a(1)=mu(1,2)-s(1)*mu(1,1);
%plot(hmin:hmax,s(1)*(hmin:hmax)+a(1),'k-'); hold on
%a(2)=mu(1,2)-s(2)*mu(1,1);
%plot(hmin:hmax,s(2)*(hmin:hmax)+a(2),'k--'); hold on

p=[p_outlier(oj).var(1).value p_outlier(oj).var(2).value];
[outvar,~]=find(p<=min(1/m*p_out,1/(2*m)));
plot(h(outvar,1),h(outvar,2),'b^'); hold on

p=p_outlier(oj).vec(1).value;
[outvec,~]=find(p<=min(1/m*p_out,1/(2*m)));
plot(h(outvec,1),h(outvec,2),'ro'); hold on
p=p_outlier(oj).vec(2).value;
[outvec,~]=find(p<=min(1/m*p_out,1/(2*m)));
plot(h(outvec,1),h(outvec,2),'rs'); hold on

%axis equal
title(groups(oj))
xlabel(['normalized ' variables(1)])
ylabel(['normalized ' variables(2)])

%remove outliers
switch remove_outliers
    case 'varout'   
        h(outvar,:)=[];
        Obs(outvar,:)=[];
        if strcmp(timeseries,'yes')==1
            Rep(outvar,:)=[];
            T(outvar,:)=[];
        end

    case 'vecout' 
        h(outvec,:)=[];
        Obs(outvec,:)=[];
        if strcmp(timeseries,'yes')==1
            Rep(outvec,:)=[];
            T(outvec,:)=[];
        end
        
    case 'allout'
        h([outvar; outvec],:)=[];
        Obs([outvar; outvec],:)=[];
        if strcmp(timeseries,'yes')==1
            Rep([outvar; outvec],:)=[];
            T([outvar; outvec],:)=[];
        end
        
end

clear corNormData D dj hmin hmax hv m p p_ V var vec xystd
clear -regexp '^out|^s|^z'
