# Supplementary material for: A meta-analysis shows that seaweeds surpass plants, setting life-on-Earth’s limit for biomass packing
Source: BMC Ecol. 2019 Jan 31;19:6. doi: 10.1186/s12898-019-0218-z (PMC6357480; doi:10.1186/s12898-019-0218-z)
Supplement: Supplementary file 3 — Additional file 3. Regression analysis software. Matlab software pack with the quantile regression used to estimate the IBL, as well as with alternative regression methods. [file 12898_2019_218_MOESM3_ESM.zip › software ANCOVA/QR2.m]

function [f,fb]=QR3(x,y,tau,beta)

X       = [ones(size(x)) x];
theta = atan(abs(beta(2)));
i       = find(y<X*beta);
j       = find(y>=X*beta);
f       = ((1-tau)*sum(abs(X(i,:)*beta-y(i)))+tau*sum(abs(y(j)-X(j,:)*beta)))*cos(theta);
