# Supplementary material for: A meta-analysis shows that seaweeds surpass plants, setting life-on-Earth’s limit for biomass packing
Source: BMC Ecol. 2019 Jan 31;19:6. doi: 10.1186/s12898-019-0218-z (PMC6357480; doi:10.1186/s12898-019-0218-z)
Supplement: Supplementary file 3 — Additional file 3. Regression analysis software. Matlab software pack with the quantile regression used to estimate the IBL, as well as with alternative regression methods. [file 12898_2019_218_MOESM3_ESM.zip › software ANCOVA/regplot.m]

                  %OBJECTIVES: Does regression plots

%--------------------------------------------------------------------------
                            %CALCULUS

figure(fig)
if n==1
    h  = [h1;h2];
    M  = ceil(max(h));
    m  = floor(min(h));
    dx_= (M(1)-m(1))/10;
    x  = m:dx_:M;
    scatter(Mu1(1),Mu1(2),'rd','filled');hold on
    scatter(Mu2(1),Mu2(2),'rd','filled');hold on
    scatter(h1(:,1),h1(:,2),'ko','filled'); hold on
    scatter(h2(:,1),h2(:,2),'b^','filled'); hold on
    plot(x,s(i)*x+int1(n),'k-','LineWidth',2); hold on
    plot(x,s(j)*x+int2(n),'b-','LineWidth',2); hold on
elseif n>1
    scatter(h1(:,1),h1(:,2),'ko'); hold on
    plot(x,s(i)*x+int1(n),'k:'); hold on
    scatter(h2(:,1),h2(:,2),'b^'); hold on
    plot(x,s(j)*x+int2(n),'b:'); hold on
end
 
