# Supplementary material for: A meta-analysis shows that seaweeds surpass plants, setting life-on-Earth’s limit for biomass packing
Source: BMC Ecol. 2019 Jan 31;19:6. doi: 10.1186/s12898-019-0218-z (PMC6357480; doi:10.1186/s12898-019-0218-z)
Supplement: Supplementary file 3 — Additional file 3. Regression analysis software. Matlab software pack with the quantile regression used to estimate the IBL, as well as with alternative regression methods. [file 12898_2019_218_MOESM3_ESM.zip › software ANCOVA/SlopeDiffTest.m]

                          %%CALCULUS
 
%Estimate slopes and significant differences
diff        = zeros(N,1);
slope       = zeros(N,2);
slope1      = zeros(N,1);
slope2      = zeros(N,1);
Slope       = zeros(N,g);
Sig         = NaN(g-1);
df          = zeros(g);
t_s         = zeros(g);
Convergence = zeros(1,g);

switch timeseries
    case 'yes'
        for oj=1:g
            H = nan(tn,2,rn);
            for rj=1:rn
                for tj=1:tn
                    try
                        i = find(Aux.group(oj).replicate(rj).time == timenames(tj));
                        H(tj,:,rj)=Aux.group(oj).replicate(rj).data(i,:);
                    catch
                        continue
                    end
                end
            end
            Aux.group(oj).H = H;
        end
end

                 
for i=1:g-1
   for j=i+1:g
      for n=1:N
         %Original data ---------------------------------------------------
         if n==1
            si=(size(Aux.group(i).data,1));
            sj=(size(Aux.group(j).data,1));
            data = [Aux.group(i).data; Aux.group(j).data];
            hi=data(1:si,:);
            hj=data(si+1:end,:);
           
         %Randomized data -------------------------------------------------
         elseif n>1
             switch timeseries
                 case 'no.'
                     switch TestType
                        case 'perm'
                           iperm=randperm(size(data,1));
                           ii=iperm(1:si);           ij=iperm(si+1:end);
                           hi=data(ii,:);            hj=data(ij,:);

                        case {'over','t-st'}
                           ii=ceil(si*rand(si,1));    ij=ceil(sj*rand(sj,1));
                           hi=data(ii,:);             hj=data(si+ij,:);

                     end
                     
                 case 'yes'
                     switch TestType
                        case 'perm'
                            A  = cat(3,Aux.group(i).H,Aux.group(j).H);
                            for it=1:tn
                                ir = randperm(2*rn);
                                A(it,:,:)=A(it,:,ir);
                            end
                            hi=A(:,:,1:rn);                              hj=A(:,:,rn+1:end);
                            hi=shiftdim(hi,2);                           hj=shiftdim(hj,2);
                            hi=reshape(hi,tn*rn,2);                      hj=reshape(hj,tn*rn,2);
                            hi((isnan(hi(:,1)) | isnan(hi(:,2))),:)=[];  hj((isnan(hj(:,1)) | isnan(hj(:,2))),:)=[];
                            
                        case {'over','t-st'}
                           ii=ceil(si*rand(si,1));   ij=ceil(sj*rand(sj,1));
                           hi=data(ii,:);            hj=data(si+ij,:);

                     end
             end     
         end
         
         %Slope estimates -------------------------------------------------
         switch regtype
            case {'M2_','M3a','M3b','M3c','M4_','K3_','K4a','K4b','Crg','Vie'} %Moments and Cumulants
               
               mui=nan(5,5);                                muj=nan(5,5);
               for xm=0:4
                   for ym=0:4-xm
                        mui(xm+1,ym+1)=sum(hi(:,1).^xm.*hi(:,2).^ym)/(si-1);   muj(xm+1,ym+1)=sum(hj(:,1).^xm.*hj(:,2).^ym)/(sj-1);
                   end
               end
               Aux.group(i).mu=mui;                         Aux.group(j).mu=muj;
               
               if strcmp('M2_',regtype)==1
                  bi=mui(2,2)/(mui(3,1)-delta(i));          bj=muj(2,2)/(muj(3,1)-delta(j));
                  
               elseif strcmp('M3a',regtype)==1
                  bi=mui(2,3)/mui(3,2);                     bj=muj(2,3)/muj(3,2);
                  mui3xi=mui(3,2)^2/mui(2,3);               muj3xi=muj(3,2)^2/muj(2,3);
                  if n==1
                     Aux.group(i).M3a.mu3xi=mui3xi;         Aux.group(j).M3a.mu3xi=muj3xi;
                  end
                  
               elseif strcmp('M3b',regtype)==1
                  bi=mui(3,2)/mui(4,1);                     bj=muj(3,2)/muj(4,1);
                  mui3xi=mui(3,2)^2/mui(2,3);               muj3xi=muj(3,2)^2/muj(2,3);
                  mui3delta=mui(4,1)-mui3xi;                muj3delta=muj(4,1)-muj3xi;
                  if n==1
                     Aux.group(i).M3b.mu3xi=mui3xi;         Aux.group(j).M3b.mu3xi=muj3xi;
                     Aux.group(i).M3b.mu3delta=mui3delta;   Aux.group(j).M3b.mu3delta=muj3delta;
                  end
                  
               elseif strcmp('M3c',regtype)==1
                  bi=mui(1,4)/mui(2,3);                     bj=muj(1,4)/muj(2,3);
                  mui3xi=mui(3,2)^2/mui(2,3);               muj3xi=muj(3,2)^2/muj(2,3);
                  mui3eps=mui(1,4)-mui3xi;                  muj3eps=muj(1,4)-muj3xi;
                  if n==1
                     Aux.group(i).M3c.mu3xi=mui3xi;         Aux.group(j).M3c.mu3xi=muj3xi;
                     Aux.group(i).M3c.mu3epsilon=mui3eps;   Aux.group(j).M3c.mu3epsilon=muj3eps;
                  end
               
               elseif strcmp('M4_',regtype)==1
                  numi=(mui(2,4)-3*mui(2,2)*mui(1,3));      numj=(muj(2,4)-3*muj(2,2)*muj(1,3));
                  deni=(mui(4,2)-3*mui(2,2)*mui(3,1));      denj=(muj(4,2)-3*muj(2,2)*muj(3,1));
                  bi=sqrt(numi/deni);                       bj=sqrt(numj/denj);
                  if n==1
                     Aux.group(i).M4.numerator=numi;        Aux.group(j).M4.numerator=numj;
                     Aux.group(i).M4.denominator=deni;      Aux.group(j).M4.denominator=denj;
                  end
 
               elseif strcmp('K3_',regtype)==1
                  Ki12=mui(2,3)-2*mui(2,2)*mui(1,2)-mui(2,1)*mui(1,3)+2*mui(2,1)*mui(1,2)^2;    Kj12=muj(2,3)-2*muj(2,2)*muj(1,2)-muj(2,1)*muj(1,3)+2*muj(2,1)*mui(1,2)^2;
                  Ki21=mui(3,2)-2*mui(2,2)*mui(2,1)-mui(3,1)*mui(1,2)+2*mui(2,1)^2*mui(1,2);    Kj21=muj(3,2)-2*muj(2,2)*muj(2,1)-muj(3,1)*muj(1,2)+2*muj(2,1)^2*muj(1,2);
                  bi=Ki12/Ki21;                                                                 bj=Kj12/Kj21;
                  if n==1
                     Aux.group(i).K3.K12=Ki12;                                                  Aux.group(j).K3.K12=Kj12;
                     Aux.group(i).K3.K21=Ki21;                                                  Aux.group(j).K3.K21=Kj21;
                  end
                  
               elseif strcmp('K4a',regtype)==1
                  Ki13=mui(2,4)-mui(2,1)*mui(1,4)-3*mui(2,3)*mui(1,2)-3*mui(1,3)*mui(2,2)+6*mui(1,2)^2*mui(2,2)+6*mui(2,1)*mui(1,2)*mui(1,3)-3*mui(1,2)^3*mui(2,1);
                  Ki22=mui(3,3)-2*mui(2,1)*mui(2,3)-2*mui(3,2)*mui(1,2)-2*mui(3,1)*mui(1,3)-2*mui(2,2)^2+2*mui(3,1)*mui(1,2)^2+8*mui(2,1)*mui(1,2)*mui(2,2)+2*mui(3,1)^2*mui(1,2)-3*mui(2,1)^2*mui(1,2)^2;
                  Kj13=muj(2,4)-muj(2,1)*muj(1,4)-3*muj(2,3)*muj(1,2)-3*muj(1,3)*muj(2,2)+6*muj(1,2)^2*muj(2,2)+6*muj(2,1)*muj(1,2)*muj(1,3)-3*muj(1,2)^3*muj(2,1);
                  Kj22=muj(3,3)-2*muj(2,1)*muj(2,3)-2*muj(3,2)*muj(1,2)-2*muj(3,1)*muj(1,3)-2*muj(2,2)^2+2*muj(3,1)*muj(1,2)^2+8*muj(2,1)*muj(1,2)*muj(2,2)+2*muj(3,1)^2*muj(1,2)-3*muj(2,1)^2*muj(1,2)^2;
                  bi=Ki13/Ki22;     bj=Kj13/Kj22;
                  if n==1
                     Aux.group(i).K4a.K13=Ki13;  Aux.group(j).K4a.K13=Kj13;
                     Aux.group(i).K4a.K22=Ki22;  Aux.group(j).K4a.K22=Kj22;
                  end
               
               elseif strcmp('K4b',regtype)==1
                  Ki31=mui(4,2)-mui(4,1)*mui(1,2)-3*mui(3,2)*mui(2,1)-3*mui(3,1)*mui(2,2)+6*mui(2,1)^2*mui(2,2)+6*mui(2,1)*mui(1,2)*mui(3,1)-3*mui(2,1)^3*mui(1,2);
                  Ki22=mui(3,3)-2*mui(2,1)*mui(2,3)-2*mui(3,2)*mui(1,2)-2*mui(3,1)*mui(1,3)-2*mui(2,2)^2+2*mui(3,1)*mui(1,2)^2+8*mui(2,1)*mui(1,2)*mui(2,2)+2*mui(3,1)^2*mui(1,2)-3*mui(2,1)^2*mui(1,2)^2;
                  Kj31=muj(4,2)-muj(4,1)*muj(1,2)-3*muj(3,2)*muj(2,1)-3*muj(3,1)*muj(2,2)+6*muj(2,1)^2*muj(2,2)+6*muj(2,1)*muj(1,2)*muj(3,1)-3*muj(2,1)^3*muj(1,2);
                  Kj22=muj(3,3)-2*muj(2,1)*muj(2,3)-2*muj(3,2)*muj(1,2)-2*muj(3,1)*muj(1,3)-2*muj(2,2)^2+2*muj(3,1)*muj(1,2)^2+8*muj(2,1)*muj(1,2)*muj(2,2)+2*muj(3,1)^2*muj(1,2)-3*muj(2,1)^2*muj(1,2)^2;
                  bi=Ki22/Ki31;     bj=Kj22/Kj31;
                  if n==1
                     Aux.group(i).K4b.K31=Ki31;  Aux.group(j).K4b.K31=Kj31;
                     Aux.group(i).K4b.K22=Ki22;  Aux.group(j).K4b.K22=Kj22;
                  end
                  
               elseif strcmp('Crg',regtype)==1
                  t=cputime; % remove later
                  A=zeros(6,6);
                  A(2,2)=-1; A(3,3)=-1; A(4,4)=-1; A(6,6)=-1;
                  b=zeros(1,6);
                  
                  for group=1:2
                     theta=nan(6,1);
                     if group==1
                        mu=mui; h=hi; s=si;
                     elseif group==2
                        mu=muj; h=hj; s=sj;
                     end
                     %f=Crag1997(theta,mu,h,s)
                     regcoef=[polyfit(h(:,1),h(:,2),1); 1./polyfit(h(:,2),h(:,1),1)];
                     regcoef=sort(regcoef(:,1));
                     lb=regcoef(1); ub=regcoef(2);
                     theta0=[sqrt(lb*ub);
                             max([0; mu(2,2)/sqrt(lb*ub)]);
                             max([0; mu(1,3)-sqrt(lb*ub)*mu(2,2)]);
                             max([0; mu(3,1)-mu(2,2)/sqrt(lb*ub)]);
                             mu(2,3)/(lb*ub);
                             mu(3,3)/(lb*ub)-mu(1,3)*mu(3,3)/(lb*ub)+mu(2,2)/(lb*ub)^2];
                      
                     if strcmp('TRR',OptAlg)==1
                         options=optimset('Algorithm','trust-region-reflective','MaxFunEvals',1000);
                     elseif strcmp('AcS',OptAlg)==1
                         options=optimset('Algorithm','active-set','MaxFunEvals',1000);
                     elseif strcmp('InP',OptAlg)==1
                         options=optimset('Algorithm','interior-point','MaxFunEvals',1000);
                     elseif strcmp('SQP',OptAlg)==1
                         options=optimset('Algorithm','sqp','MaxFunEvals',1000);
                     end
                      
                     [theta,fval,exitflag,output]=fmincon(@(theta)Crag1997(theta,mu,h,s,CraggCov),theta0,A,b,[],[],[],[],[],options);
                                           
                     if n==1 && i==1 && j==2 && group==1
                         Aux.group(i).optimization.theta=theta;
                         Aux.group(i).optimization.fval=fval;
                         Aux.group(i).optimization.exitflag=exitflag;
                         Aux.group(i).optimization.output=output;
                         Aux.group(i).optimization.reg1LB=lb;
                         Aux.group(i).optimization.reg1UB=ub;
                     elseif n==1 && i==1 && group==2    
                         Aux.group(j).optimization.theta=theta;
                         Aux.group(j).optimization.fval=fval;
                         Aux.group(j).optimization.exitflag=exitflag;
                         Aux.group(j).output=output;
                         Aux.group(j).optimization.reg1LB=lb;
                         Aux.group(j).optimization.reg1UB=ub;
                     end
                                            
                     if group==1
                        bi=theta(1);
                     elseif group==2
                        bj=theta(1);
                     end 
                  end
               Aux.group(j).cputime.Cragg=cputime-t; % remove later
               elseif strcmp('Vie',regtype)==1
                  t=cputime; % remove later
                  A=zeros(4,4);
                  b=zeros(1,4);
                  A(2,2)=-1; A(3,3)=-1;A(4,4)=-1;
                  
                  for group=1:2
                     theta=nan(6,1);
                     if group==1
                        mu=mui; h=hi; s=si;
                     elseif group==2
                        mu=muj; h=hj; s=sj;
                     end
                     
                     mS=[mu(5,1) mu(3,1)*mu(3,1)];
                     psi(1)=mS(2)/mS(1);
                     mS=[mu(4,2) mu(3,1)*mu(2,2)];
                     psi(2)=mS(2)/mS(1);
                     mS=[mu(3,3) mu(3,1)*mu(1,3)];
                     psi(3)=mS(2)/mS(1);
                     mS=[mu(2,4) mu(2,2)*mu(1,3)];
                     psi(4)=mS(2)/mS(1);
                     mS=[mu(1,5) mu(1,3)*mu(1,3)];
                     psi(5)=mS(2)/mS(1);
                     Psi=(prod(psi))^(1/5);

                     %f=Vieira_et_al(theta,mu,h,s,CraggCov)
                     regcoef=[polyfit(h(:,1),h(:,2),1); 1./polyfit(h(:,2),h(:,1),1)];
                     regcoef=sort(regcoef(:,1));
                     lb=regcoef(1); ub=regcoef(2);
                     theta0=[sqrt(lb*ub);
                             max([0; mu(2,2)/sqrt(lb*ub)]);
                             max([0; mu(1,3)-sqrt(lb*ub)*mu(2,2)]);
                             max([0; mu(3,1)-mu(2,2)/sqrt(lb*ub)])];

                     if strcmp('TRR',OptAlg)==1
                         options=optimset('Algorithm','trust-region-reflective','MaxFunEvals',1000);
                     elseif strcmp('AcS',OptAlg)==1
                         options=optimset('Algorithm','active-set','MaxFunEvals',1000);
                     elseif strcmp('InP',OptAlg)==1
                         options=optimset('Algorithm','interior-point','MaxFunEvals',1000);
                     elseif strcmp('SQP',OptAlg)==1
                         options=optimset('Algorithm','sqp','MaxFunEvals',1000);
                     end

                     [theta,fval,exitflag,output]=fmincon(@(theta)Vieira_et_al(theta,mu,psi,h,s,CraggCov),theta0,A,b,[],[],[],[],[],options);
                     
                     if n==1 && i==1 && j==2 && group==1
                        Aux.group(i).optimization.theta=theta;
                        Aux.group(i).optimization.fval=fval;
                        Aux.group(i).optimization.exitflag=exitflag;
                        Aux.group(i).optimization.output=output;
                        Aux.group(i).optimization.reg1LB=lb;
                        Aux.group(i).optimization.reg1UB=ub;
                        Convergence(i)=Psi;
                     elseif n==1 && i==1 && group==2    
                        Aux.group(j).optimization.theta=theta;
                        Aux.group(j).optimization.fval=fval;
                        Aux.group(j).optimization.exitflag=exitflag;
                        Aux.group(j).output=output;
                        Aux.group(j).optimization.reg1LB=lb;
                        Aux.group(j).optimization.reg1UB=ub;
                        Convergence(j)=Psi;
                     end

                     if group==1
                        bi=theta(1);
                     elseif group==2
                        bj=theta(1);
                     end 
                  end
                  Aux.group(j).cputime.Vieira=cputime-t; % remove later
               end

            case 'RMA' %Reduced Major Axis --------------------------------
               b=std(hi);
               c=corr(hi);
               %c=corrcoef(hi);
               sign=c(2,1)/abs(c(2,1));
               bi=sign*b(2)/b(1);
               b=std(hj);
               c=corr(hj);
               %c=corrcoef(hj);
               sign=c(2,1)/abs(c(2,1));
               bj=sign*b(2)/b(1);

            case 'PCA' %Principal Components Analysis ---------------------
               [V,D]=eig(cov(hi));
               d=diag(D);
               V=V(:,find(d==max(d)));
               bi=V(2)/V(1);
               [V,D]=eig(cov(hj));
               d=diag(D);
               V=V(:,find(d==max(d)));
               bj=V(2)/V(1);

            case 'OLS' %Ordinary Least Squares ----------------------------
               regcoef=[ones(si,1) hi(:,1)]\hi(:,2);
               bi=regcoef(2);
               regcoef=[ones(sj,1) hj(:,1)]\hj(:,2);
               bj=regcoef(2);
               
            case 'QR1'
                x  =hi(:,1); y=hi(:,2); s = size(x,1); 
                t  = 1;
                bt = [ones(s,1) x]\y;
                while size(j,1)<4 && t<=20
                    f0   = QR1(x,y,tau,bt);
                    b1   = [1-dxqr; 1].*bt;
                    f1   = QR1(x,y,tau,b1);
                    b2   = [1+dxqr; 1].*bt;
                    f2   = QR1(x,y,tau,b2);
                    b3   = [1; 1-dxqr].*bt;
                    f3   = QR1(x,y,tau,b3);
                    b4   = [1; 1+dxqr].*bt;
                    f4   = QR1(x,y,tau,b4);
                    db   = [b1(1)-bt(1) b2(1)-bt(1); b3(2)-bt(2) b4(2)-bt(2)];
                    df   =[f1-f0 f2-f0; f3-f0 f4-f0];
                    k    = find(df>=0);
                    db(k)= 0;
                    bt   = bt+sum(db,2);
                    t    = t+1;

                    try
                        bc=bb; bb=ba; ba=bt; 
                    catch
                        try
                           bb=ba; ba=bt; 
                        catch
                            ba=bt;
                        end
                        continue
                    end

                    if round(ba,4)==round(bc,4)
                        bt=(ba+bb)/2;
                        break
                    end
                end

             bi = bt(2);
             
             clear ba bb bc db df f0 f1 f2 f3 f4 k
             
             x  =hj(:,1); y=hj(:,2); s = size(x,1); 
             t  = 1;
             bt = [ones(s,1) x]\y;
             while size(j,1)<4 && t<=20
                 f0   = QR1(x,y,tau,bt);
                 b1   = [1-dxqr; 1].*bt;
                 f1   = QR1(x,y,tau,b1);
                 b2   = [1+dxqr; 1].*bt;
                 f2   = QR1(x,y,tau,b2);
                 b3   = [1; 1-dxqr].*bt;
                 f3   = QR1(x,y,tau,b3);
                 b4   = [1; 1+dxqr].*bt;
                 f4   = QR1(x,y,tau,b4);
                 db   = [b1(1)-bt(1) b2(1)-bt(1); b3(2)-bt(2) b4(2)-bt(2)];
                 df   =[f1-f0 f2-f0; f3-f0 f4-f0];
                 k    = find(df>=0);
                 db(k)= 0;
                 bt   = bt+sum(db,2);
                 t    = t+1;

                 try
                     bc=bb; bb=ba; ba=bt; 
                 catch
                     try
                        bb=ba; ba=bt; 
                     catch
                         ba=bt;
                     end
                     continue
                 end

                 if round(ba,4)==round(bc,4)
                     bt=(ba+bb)/2;
                     break
                 end
             end

             bj = bt(2);
             
             clear ba bb bc db df f0 f1 f2 f3 f4 k
             
         case 'QR2'
             x    = hi(:,1); y=hi(:,2); s = size(x,1); 
             t    = 1;
             bt   = [ones(s,1) x]\y;
             while size(j,1)<4 && t<=20
                 f0   = QR2(x,y,tau,bt);
                 b1   = [1-dxqr; 1].*bt;
                 f1   = QR2(x,y,tau,b1);
                 b2   = [1+dxqr; 1].*bt;
                 f2   = QR2(x,y,tau,b2);
                 b3   = [1; 1-dxqr].*bt;
                 f3   = QR2(x,y,tau,b3);
                 b4   = [1; 1+dxqr].*bt;
                 f4   = QR2(x,y,tau,b4);
                 db   = [b1(1)-bt(1) b2(1)-bt(1); b3(2)-bt(2) b4(2)-bt(2)];
                 df   =[f1-f0 f2-f0; f3-f0 f4-f0];
                 k    = find(df>=0);
                 db(k)= 0;
                 bt   = bt+sum(db,2);
                 t    = t+1;

                 try
                     bc=bb; bb=ba; ba=bt; 
                 catch
                     try
                        bb=ba; ba=bt; 
                     catch
                         ba=bt;
                     end
                     continue
                 end

                 if round(ba,4)==round(bc,4)
                     bt=(ba+bb)/2;
                     break
                 end
             end

             bi = bt(2);

             clear ba bb bc db df f0 f1 f2 f3 f4 k
             
             x    = hj(:,1); y=hj(:,2); s = size(x,1); 
             t    = 1;
             bt   = [ones(s,1) x]\y;
             while size(j,1)<4 && t<=20
                 f0   = QR2(x,y,tau,bt);
                 b1   = [1-dxqr; 1].*bt;
                 f1   = QR2(x,y,tau,b1);
                 b2   = [1+dxqr; 1].*bt;
                 f2   = QR2(x,y,tau,b2);
                 b3   = [1; 1-dxqr].*bt;
                 f3   = QR2(x,y,tau,b3);
                 b4   = [1; 1+dxqr].*bt;
                 f4   = QR2(x,y,tau,b4);
                 db   = [b1(1)-bt(1) b2(1)-bt(1); b3(2)-bt(2) b4(2)-bt(2)];
                 df   =[f1-f0 f2-f0; f3-f0 f4-f0];
                 k    = find(df>=0);
                 db(k)= 0;
                 bt   = bt+sum(db,2);
                 t    = t+1;

                 try
                     bc=bb; bb=ba; ba=bt; 
                 catch
                     try
                        bb=ba; ba=bt; 
                     catch
                         ba=bt;
                     end
                     continue
                 end

                 if round(ba,4)==round(bc,4)
                     bt=(ba+bb)/2;
                     break
                 end
             end

             bj = bt(2);

             clear ba bb bc db df f0 f1 f2 f3 f4 k
         end
 
         if isnan(bi)==0
            slope1(n)=bi;
         elseif isnan(bi)==1
            slope1(n)=slope1(1)/abs(slope1(1))*10^6;
         end

         if isnan(bj)==0
            slope2(n)=bj;
         elseif isnan(bj)==1
            slope2(n)=slope2(1)/abs(slope2(1))*10^6;
         end   
         diff(n)=slope2(n)-slope1(n);
      end

      clear ('-regexp','^a|^b|b$|^K|^x|^y');
      clear A covh D d dx exitflag fval group output R_2 rplot t V

      %Test differences between slopes ------------------------------------
      switch TestType
         case 'perm' %Permutation Tests
            [~,zi]=sort(abs(diff));
            Sig(i,j)=1-find(zi==1)/N;

         case 'over' %Overlapped 95% Confidence Intervals
            s1=sort(slope1);
            M1=s1(round((percentile/100+(1-percentile/100)/2)*N));
            m1=s1(round(((1-percentile/100)/2)*N));
            s2=sort(slope2);
            M2=s2(round((percentile/100+(1-percentile/100)/2)*N));
            m2=s2(round(((1-percentile/100)/2)*N));
            s=sort([s1; s2]);
            if m1<=m2 && M1<=M2
               sig=(find(s==M1,1,'last')-find(s==m2,1,'first'))/(2*N);
            elseif m1>=m2 && M1>=M2;
               sig=(find(s==M2,1,'last')-find(s==m1,1,'first'))/(2*N);
            else
               sig=1;
            end
            sig=max(sig,0);
            Sig(i,j)=sig;
      end
   end
   Slope(:,i)=slope1;
end
Slope(:,i+1)=slope2;

switch TestType
    case 't-st' %t-Student
        for i=1:g
            b(i) = Slope(1,i);
            v(i) = var(Slope(:,i));
            n(i) = size(Aux.group(i).entries,1);
        end

        for i=1:g-1
            for j=i+1:g
                t_s(i,j)=(b(i)-b(j))/sqrt(v(i)/n(i)+v(j)/n(j));
                df(i,j) = n(i)+n(j)-2;
            end
        end
        
        p   = cdf('t',t_s,df);
        Sig = 2*min(p,1-p);
        Sig(end,:)=[];
end

Slope(2:end,:)=[];

results=cell(g,g+1);
results(1,2:end)=groups;
results(2:end,1)=groups(1:end-1)';
results(2:end,2:end)=num2cell(Sig);
results(:,2)=[];

clear b c fps j OptAlg options observations p t_s v zi
clear ('-regexp', '^d|^h|^i|^M|^m|^n|^Sig|^s|^theta|^x|^y')

%Store results ------------------------------------------------------------

switch regtype
    case 'M2_'
        if strcmp(TestType,'perm')==1
            Results.M2.Slope_Diff.Perm_Test=results;
        elseif strcmp(TestType,'over')==1
            Results.M2.Slope_Diff.Boot_Over=results;
        elseif strcmp(TestType,'t-st')==1
            Results.M2.Slope_Diff.t_student=results;
        end

    case 'M3a'
        if strcmp(TestType,'perm')==1
            Results.M3a.Slope_Diff.Perm_Test=results;
        elseif strcmp(TestType,'over')==1
            Results.M3a.Slope_Diff.Boot_Over=results;
        elseif strcmp(TestType,'t-st')==1
            Results.M3a.Slope_Diff.t_student=results;
        end
        
    case 'M3b'
        if strcmp(TestType,'perm')==1
            Results.M3b.Slope_Diff.Perm_Test=results;
        elseif strcmp(TestType,'over')==1
            Results.M3b.Slope_Diff.Boot_Over=results;
        elseif strcmp(TestType,'t-st')==1
            Results.M3b.Slope_Diff.t_student=results;
        end
        
    case 'M3c'
        if strcmp(TestType,'perm')==1
            Results.M3c.Slope_Diff.Perm_Test=results;
        elseif strcmp(TestType,'over')==1
            Results.M3c.Slope_Diff.Boot_Over=results;
        elseif strcmp(TestType,'t-st')==1
            Results.M3c.Slope_Diff.t_student=results;
        end
        
    case 'M4_'
        if strcmp(TestType,'perm')==1
            Results.M4.Slope_Diff.Perm_Test=results;
        elseif strcmp(TestType,'over')==1
            Results.M4.Slope_Diff.Boot_Over=results;
        elseif strcmp(TestType,'t-st')==1
            Results.M4.Slope_Diff.t_student=results;
        end
        
    case 'K3_'
        if strcmp(TestType,'perm')==1
            Results.K3.Slope_Diff.Perm_Test=results;
        elseif strcmp(TestType,'over')==1
            Results.K3.Slope_Diff.Boot_Over=results;
        elseif strcmp(TestType,'t-st')==1
            Results.K3.Slope_Diff.t_student=results;
        end
        
    case 'K4a'
        if strcmp(TestType,'perm')==1
            Results.K4a.Slope_Diff.Perm_Test=results;
        elseif strcmp(TestType,'over')==1
            Results.K4a.Slope_Diff.Boot_Over=results;
        elseif strcmp(TestType,'t-st')==1
            Results.K4a.Slope_Diff.t_student=results;
        end
        
    case 'K4b'
        if strcmp(TestType,'perm')==1
            Results.K4b.Slope_Diff.Perm_Test=results;
        elseif strcmp(TestType,'over')==1
            Results.K4b.Slope_Diff.Boot_Over=results;
        elseif strcmp(TestType,'t-st')==1
            Results.K4b.Slope_Diff.t_student=results;
        end
        
    case 'Crg'
        if strcmp(CraggCov,'Omega') == 1
            pos=1;
        elseif strcmp(CraggCov,'diagO') == 1
            pos=2;
        elseif strcmp(CraggCov,'diagN') == 1
            pos=3;
        end
        
        Results.Cragg(pos).CovMatrix=CraggCov;
        Results.Cragg(pos).Aux=Aux;
        if strcmp(TestType,'perm')==1
            Results.Cragg(pos).Slope_Diff.Perm_Test=results;
        elseif strcmp(TestType,'over')==1
            Results.Cragg(pos).Slope_Diff.Boot_Over=results;
        elseif strcmp(TestType,'t-st')==1
            Results.Cragg(pos).Slope_Diff.t_student=results;
        end
        
    case 'Vie'
        if strcmp(CraggCov,'Omega') == 1
            pos=1;
        elseif strcmp(CraggCov,'diagO') == 1
            pos=2;
        elseif strcmp(CraggCov,'diagN') == 1
            pos=3;
        end
            
        Results.Vieira_et_al(pos).CovMatrix=CraggCov;
        Results.Vieira_et_al(pos).convergence=Convergence;
        Results.Vieira_et_al(pos).Aux=Aux;
        if strcmp(TestType,'perm')==1
            Results.Vieira_et_al(pos).Slope_Diff.Perm_Test=results;
        elseif strcmp(TestType,'over')==1
            Results.Vieira_et_al(pos).Slope_Diff.Boot_Over=results;
        elseif strcmp(TestType,'t-st')==1
            Results.Vieira_et_al(pos).Slope_Diff.t_student=results;
        end
        
    case 'RMA'
        if strcmp(TestType,'perm')==1
            Results.RMA.Slope_Diff.Perm_Test=results;
        elseif strcmp(TestType,'over')==1
            Results.RMA.Slope_Diff.Boot_Over=results;
        elseif strcmp(TestType,'t-st')==1
            Results.RMA.Slope_Diff.t_student=results;
        end
        
    case 'PCA'
        if strcmp(TestType,'perm')==1
            Results.PCA.Slope_Diff.Perm_Test=results;
        elseif strcmp(TestType,'over')==1
            Results.PCA.Slope_Diff.Boot_Over=results;
        elseif strcmp(TestType,'t-st')==1
            Results.PCA.Slope_Diff.t_student=results;
        end
        
    case 'OLS'
        if strcmp(TestType,'perm')==1
            Results.OLS.Slope_Diff.Perm_Test=results;
        elseif strcmp(TestType,'over')==1
            Results.OLS.Slope_Diff.Boot_Over=results;
        elseif strcmp(TestType,'t-st')==1
            Results.OLS.Slope_Diff.t_student=results;
        end
        
    case 'QR1'
        if strcmp(TestType,'perm')==1
            Results.QR1.Slope_Diff.Perm_Test=results;
        elseif strcmp(TestType,'over')==1
            Results.QR1.Slope_Diff.Boot_Over=results;
        elseif strcmp(TestType,'t-st')==1
            Results.QR1.Slope_Diff.t_student=results;
        end
        
    case 'QR2'
        if strcmp(TestType,'perm')==1
            Results.QR2.Slope_Diff.Perm_Test=results;
        elseif strcmp(TestType,'over')==1
            Results.QR2.Slope_Diff.Boot_Over=results;
        elseif strcmp(TestType,'t-st')==1
            Results.QR2.Slope_Diff.t_student=results;
        end
end

clear CraggCov Convergence F g i N n results pos rj si Slope t tj x y

   
