# Supplementary material for: A meta-analysis shows that seaweeds surpass plants, setting life-on-Earth’s limit for biomass packing
Source: BMC Ecol. 2019 Jan 31;19:6. doi: 10.1186/s12898-019-0218-z (PMC6357480; doi:10.1186/s12898-019-0218-z)
Supplement: Supplementary file 3 — Additional file 3. Regression analysis software. Matlab software pack with the quantile regression used to estimate the IBL, as well as with alternative regression methods. [file 12898_2019_218_MOESM3_ESM.zip › software ANCOVA/SlopesExe.m]

                        %%DATA LOCATION SETTINGS

 %Data source format 'Excel.' or 'Matlab'
 source='Excel.';
 
 switch source
     case 'Excel.'
        %Directory where the Excel file is located (edit linking to the user's directory)
        directory = 'C:\Users\Vasco Vieira\Dropbox\BiomassDensity\Algal IBL\Data';
        %directory = Aux.SourceData.directory;

        %Name of Excel file with data
        file = 'Algal Biomass-Density.xlsx';
        %file = Aux.SourceData.file;

        %Name of Excel worksheet with data
        worksheet = 'All';
        %worksheet = Aux.SourceData.worksheet;

        %Data range 
        %if simple data structure:                  group in 1st column , x in 2nd column and y in 3rd column
        %if replicated time series data structure:  group in 1st, rep in 2nd, time order in 3rd, x in 4th and y in 5th column
        range = 'A3:P1859';
        %range = Aux.SourceData.range;
        
        [~,~,RawData] = xlsread([directory '\' file],worksheet,range);
        %[~,~,RawData] = xlsread(file,worksheet,range);
        Aux.SourceData.directory = directory;
        Aux.SourceData.file      = file;
        Aux.SourceData.worksheet = worksheet;
        Aux.SourceData.range     = range;

        %Selects numeric data to work with
        Data=cell2mat(RawData(2:end,11:12));

        %Variables names
        variables=RawData(1,11:12);

        %Observations names (1st column, 2nd to last line)
        try
            observations=num2str(cell2mat(RawData(2:end,15)));
        catch
            observations=RawData(2:end,15);
        end
        
     case 'Matlab'
        %Selects numeric data to work with
        Data=[log10D(j500) log10B(j500)];

        %Variables names
        variables={'log10D' 'log10B'};

        %Observations
        observations=all(j500);
 end

%--------------------------------------------------------------------------
                           %%WHAT to TEST?

%Groups differentiating the data. One slope per group.
groups = {'yes'};

%Slope significance ('yes' or 'no')
test_slope='yes';

%Differences between slopes ('yes' or 'no')
test_slope_diff='no';


%--------------------------------------------------------------------------
                    %%REGRESSION METHOD SETTINGS

%Regression method: RMA, PCA, OLS, M2_, M3a, M3b, M3c, M4_, K3_, K4a, K4b, Crg, Vie, QR1, QR2
%'RMA' - Reduced Major Axis; 'PCA' - Principal Components Analysis; 'OLS' - Ordinary Least Squares; 'M' - Method of the Moments, 'K': Method of the %Cumulants;
%'2' - second order; '3' - third order; '4' - fourth order; 'a', 'b' and 'c' - third moment alternative equations; 'Crg' - Cragg (1997); 'Vie' - Vieira et al (201?);
%'QR' - Quantile Regression, '1' - model 1 or '2' - model 2
regtype = 'QR1';

%Variance-Covariance Matrix (only for Crg or Vie regression methods):
%'Omega' - %Empirical; 'diagO' - Empirical Main Diagonal; 'diagN' - Normal Main Diagonal
CraggCov='Omega';

%Optimization algorithm (only for Crg or Vie regression methods):
%'AcS' - %active-set; 'TRR' - Trust Region Reflective; 'InP' - Interior Point; 'SQP' - Sequential Quadratic Programming
OptAlg='SQP';

%error in x estimates: unknown (nan) or fixed values
delta=[0 0 0 0 0 0 0];

%Quantile Regression Settings
tau  = 0.99;        %Quantile to estimate regression coefficients
dxqr = 0.02;        %increment in x and y used to estimate numerical derivatives for the linear programming algorithm

%Find variable outliers: 'yes' or 'no'
find_outliers = 'no';

%'varout' - remove variable outliers; 'vecout' - remove eigenvector outliers; 'allout' - remove variable and eigenvector outliers; 'none'   - do not remove outliers
remove_outliers = 'none';

%threshold for the outliers
p_out=0.1;

%--------------------------------------------------------------------------
                        %%MONTE CARLO SETTINGS

%Type of test for differences between slopes: %permutation test 'perm', bootstrap overlap 'over' or t_Student 't-st' 
TestType = 'perm';

%Data in time series ('yes' or 'no.'
timeseries = 'no.';

%Number of iterations (including the original data)
N = 1000;

%percentile of the bootstrapped distribution to test the overlap !!!!!
percentile = 0.95;

%--------------------------------------------------------------------------
            %%SPECIFIC SETTINGS for REPLICATED TIME SERIES

%Double array with replicate numbers within each group when in the original data the replicate names are numeric.
%Cell array with names of replicates within each group when in the original data the replicate names are alfanumeric.
%One slope per group. [] in case of no replicated time series
repnames = [];

%Array with names of replicates. [] in case of no replicated time series
replicates=[];

%Double array with time instancies. [] in case of no replicated time series
timenames = [];

%Array with names of replicates. [] in case of no replicated time series
time=[];

%Standardization method by group mean ('grp') or replicate mean ('rep')
StdMethod = 'grp';

%Plot Standardized Timeseries ('on.' or 'off')
PlotStM = 'on.';

%color for each timeseries in the plots. Define n colours for n replicates.
color=['m' 'b' 'r' 'g'];

%-------------------------------------------------------------------------
                             %%IMPORT DATA

%Data pre-processing including removing outliers
g  = size(groups,2);
rn  = size(repnames,2);
tn = size(timenames,2);

for oj=1:g
    i   = strcmp(groups(oj),observations) & ~isnan(Data(:,1)) & ~isnan(Data(:,2));
    h   = Data(i,:);
    Obs = observations(i);
    if strcmp(timeseries,'yes')==1
        Rep = replicates(i);
        T   = time(i);
    end
    
    if strcmp(find_outliers,'yes')
        if g<4
            subplot(1,g,oj);
        else
            subplot(2,ceil(g/2),oj);
        end
        run Outliers
    end
    
    Aux.group(oj).Data = h;
    Aux.group(oj).mean = mean(h);
    Aux.group(oj).sdev = std(h);
    mu                 = ones(size(h,1),1)*Aux.group(oj).mean;
    Aux.group(oj).data = (h-mu);
    
    switch timeseries   
        case 'yes'
             for rj=1:rn
                 try
                     i  = find(Rep==repnames(rj));
                 catch
                     i  = strcmp(Rep,repnames(rj));
                 end
                 hr = h(i,:);

                 switch StdMethod
                     case 'grp'
                         mu   = mean(h);

                     case 'rep'
                         mu   = mean(hr);
                 end

                 %Aux.group(oj).replicate(rj).mean = mu;
                 mu                 = ones(size(hr,1),1)*mu;
                 %Aux.group(oj).replicate(rj).Data = hr;
                 Aux.group(oj).replicate(rj).data = (hr-mu);
                 Aux.group(oj).replicate(rj).time = T(i);
            end
    end
end


clear Data h mu Rep regcoef rj T

%--------------------------------------------------------------------------
                            %%CALCULUS

if strcmp('yes',test_slope)==1 
   run SlopeTest
end

if strcmp('yes',test_slope_diff)==1
   run SlopeDiffTest
end

clear color directory fig file g groups H Intercept N oj PlotStM percentile PlotStM range regtype rn StM TestType tau tn Obs worksheet
clear ('-regexp','^test|out$|outliers$|es$')
