# Supplementary material for: A meta-analysis shows that seaweeds surpass plants, setting life-on-Earth’s limit for biomass packing
Source: BMC Ecol. 2019 Jan 31;19:6. doi: 10.1186/s12898-019-0218-z (PMC6357480; doi:10.1186/s12898-019-0218-z)
Supplement: Supplementary file 3 — Additional file 3. Regression analysis software. Matlab software pack with the quantile regression used to estimate the IBL, as well as with alternative regression methods. [file 12898_2019_218_MOESM3_ESM.zip › software ANCOVA/SlopeTest.m]

                          %%CALCULUS
 
%Estimate slopes and their significances
F           = nan(N,g);
r           = nan(N,g);
Slope       = nan(1,g);
Intercept   = nan(1,g);
Convergence = nan(1,g);

for i=1:g
   for n=1:N

      %Original data ------------------------------------------------------
      if n==1
         h = Aux.group(i).Data; x=h(:,1); y=h(:,2); s = size(x,1); 
        
      %Randomized data ----------------------------------------------------
      elseif n>1
        y=y(randperm(s));
      end

      %Slope estimates ----------------------------------------------------
      switch regtype
         case {'M2_','M3a','M3b','M3c','M4_','K3_','K4a','K4b','Crg','Vie'} %Moments and Cumulants
 
            mu=nan(5,5);
            for xm=0:4
                for ym=0:4-xm
                     mu(xm+1,ym+1)=sum(x.^xm.*y.^ym)/(s-1);
                end
            end
            Aux.group(i).mu=mu;
 
            if strcmp('M2_',regtype)==1
               b=mu(2,2)/(mu(3,1)-delta(i));

            elseif strcmp('M3a',regtype)==1
               b=mu(2,3)/mu(3,2);
               mu3xi=mu(3,2)^2/mu(2,3);
               if n==1
                  Aux.group(i).M3a.mu3xi=mu3xi;
               end

            elseif strcmp('M3b',regtype)==1
               b=mu(3,2)/mu(4,1);
               mu3xi=mu(3,2)^2/mu(2,3);
               mu3delta=mu(4,1)-mu3xi;
               if n==1
                  Aux.group(i).M3b.mu3xi=mu3xi;
                  Aux.group(i).M3b.mu3delta=mu3delta;
               end

            elseif strcmp('M3c',regtype)==1
               b=mu(1,4)/mu(2,3);
               mu3xi=mu(3,2)^2/mu(2,3);
               mu3eps=mu(1,4)-mu3xi;
               if n==1
                  Aux.group(i).M3c.mu3xi=mu3xi;
                  Aux.group(i).M3c.mu3epsilon=mu3eps;
               end

            elseif strcmp('M4_',regtype)==1
               num=(mu(2,4)-3*mu(2,2)*mu(1,3));
               den=(mu(4,2)-3*mu(2,2)*mu(3,1));
               b=sqrt(num/den);
               if n==1
                  Aux.group(i).M4.numerator=num;
                  Aux.group(i).M4.denominator=den;
               end

            elseif strcmp('K3_',regtype)==1
               K12=mu(2,3)-2*mu(2,2)*mu(1,2)-mu(2,1)*mu(1,3)+2*mu(2,1)*mu(1,2)^2;
               K21=mu(3,2)-2*mu(2,2)*mu(2,1)-mu(3,1)*mu(1,2)+2*mu(2,1)^2*mu(1,2);
               b=K12/K21;
               if n==1
                  Aux.group(i).K3.K12=K12;
                  Aux.group(i).K3.K21=K21;
               end

            elseif strcmp('K4a',regtype)==1
               K13=mu(2,4)-mu(2,1)*mu(1,4)-3*mu(2,3)*mu(1,2)-3*mu(1,3)*mu(2,2)+6*mu(1,2)^2*mu(2,2)+6*mu(2,1)*mu(1,2)*mu(1,3)-3*mu(1,2)^3*mu(2,1);
               K22=mu(3,3)-2*mu(2,1)*mu(2,3)-2*mu(3,2)*mu(1,2)-2*mu(3,1)*mu(1,3)-2*mu(2,2)^2+2*mu(3,1)*mu(1,2)^2+8*mu(2,1)*mu(1,2)*mu(2,2)+2*mu(3,1)^2*mu(1,2)-3*mu(2,1)^2*mu(1,2)^2;
               b=K13/K22;
               if n==1
                  Aux.group(i).K4a.K13=K13;
                  Aux.group(i).K4a.K22=K22;
               end

            elseif strcmp('K4b',regtype)==1
               K31=mu(4,2)-mu(4,1)*mu(1,2)-3*mu(3,2)*mu(2,1)-3*mu(3,1)*mu(2,2)+6*mu(2,1)^2*mu(2,2)+6*mu(2,1)*mu(1,2)*mu(3,1)-3*mu(2,1)^3*mu(1,2);
               K22=mu(3,3)-2*mu(2,1)*mu(2,3)-2*mu(3,2)*mu(1,2)-2*mu(3,1)*mu(1,3)-2*mu(2,2)^2+2*mu(3,1)*mu(1,2)^2+8*mu(2,1)*mu(1,2)*mu(2,2)+2*mu(3,1)^2*mu(1,2)-3*mu(2,1)^2*mu(1,2)^2;
               b=K22/K31;
               if n==1
                  Aux.group(i).K4b.K31=K31;
                  Aux.group(i).K4b.K22=K22;
               end

            elseif strcmp('Crg',regtype)==1
               t=cputime; % remove later
               A=zeros(6,6);
               A(2,2)=-1; A(3,3)=-1; A(4,4)=-1; A(6,6)=-1;
               b=zeros(1,6);

               theta=nan(6,1);
               %f=Crag1997(theta,mu,h,s)
               regcoef=[polyfit(x,y,1); 1./polyfit(y,x,1)];
               regcoef=sort(regcoef(:,1));
               lb=regcoef(1); ub=regcoef(2);
               theta0=[sqrt(lb*ub);
                       max([0; mu(2,2)/sqrt(lb*ub)]);
                       max([0; mu(1,3)-sqrt(lb*ub)*mu(2,2)]);
                       max([0; mu(3,1)-mu(2,2)/sqrt(lb*ub)]);
                       mu(2,3)/(lb*ub);
                       mu(3,3)/(lb*ub)-mu(1,3)*mu(3,3)/(lb*ub)+mu(2,2)/(lb*ub)^2];

               if strcmp('TRR',OptAlg)==1
                   options=optimset('Algorithm','trust-region-reflective','MaxFunEvals',1000);
               elseif strcmp('AcS',OptAlg)==1
                   options=optimset('Algorithm','active-set','MaxFunEvals',1000);
               elseif strcmp('InP',OptAlg)==1
                   options=optimset('Algorithm','interior-point','MaxFunEvals',1000);
               elseif strcmp('SQP',OptAlg)==1
                   options=optimset('Algorithm','sqp','MaxFunEvals',1000);
               end

               [theta,fval,exitflag,output]=fmincon(@(theta)Crag1997(theta,mu,h,s,CraggCov),theta0,A,b,[],[],[],[],[],options);
               b=theta(1);
             
               if n==1
                   Aux.group(i).optimization.theta=theta;
                   Aux.group(i).optimization.fval=fval;
                   Aux.group(i).optimization.exitflag=exitflag;
                   Aux.group(i).optimization.output=output;
                   Aux.group(i).optimization.reg1LB=lb;
                   Aux.group(i).optimization.reg1UB=ub;
                   Aux.group(i).cputime.Cragg=cputime-t; % remove later
               end 
           
            elseif strcmp('Vie',regtype)==1
               t=cputime; % remove later
               A=zeros(4,4);
               b=zeros(1,4);
               A(2,2)=-1; A(3,3)=-1;A(4,4)=-1;

               theta=nan(6,1);

               mS=[mu(5,1) mu(3,1)*mu(3,1)];
               psi(1)=mS(2)/mS(1);
               mS=[mu(4,2) mu(3,1)*mu(2,2)];
               psi(2)=mS(2)/mS(1);
               mS=[mu(3,3) mu(3,1)*mu(1,3)];
               psi(3)=mS(2)/mS(1);
               mS=[mu(2,4) mu(2,2)*mu(1,3)];
               psi(4)=mS(2)/mS(1);
               mS=[mu(1,5) mu(1,3)*mu(1,3)];
               psi(5)=mS(2)/mS(1);
               Psi=(prod(psi))^(1/5);

               %f=Vieira_et_al(theta,mu,h,s,CraggCov)
               regcoef=[polyfit(x,y,1); 1./polyfit(y,x,1)];
               regcoef=sort(regcoef(:,1));
               lb=regcoef(1); ub=regcoef(2);
               theta0=[sqrt(lb*ub);
                       max([0; mu(2,2)/sqrt(lb*ub)]);
                       max([0; mu(1,3)-sqrt(lb*ub)*mu(2,2)]);
                       max([0; mu(3,1)-mu(2,2)/sqrt(lb*ub)])];

               if strcmp('TRR',OptAlg)==1
                   options=optimset('Algorithm','trust-region-reflective','MaxFunEvals',1000);
               elseif strcmp('AcS',OptAlg)==1
                   options=optimset('Algorithm','active-set','MaxFunEvals',1000);
               elseif strcmp('InP',OptAlg)==1
                   options=optimset('Algorithm','interior-point','MaxFunEvals',1000);
               elseif strcmp('SQP',OptAlg)==1
                   options=optimset('Algorithm','sqp','MaxFunEvals',1000);
               end

               [theta,fval,exitflag,output]=fmincon(@(theta)Vieira_et_al(theta,mu,psi,h,s,CraggCov),theta0,A,b,[],[],[],[],[],options);
               b=theta(1);

               if n==1
                  Aux.group(i).optimization.theta=theta;
                  Aux.group(i).optimization.fval=fval;
                  Aux.group(i).optimization.exitflag=exitflag;
                  Aux.group(i).optimization.output=output;
                  Aux.group(i).optimization.reg1LB=lb;
                  Aux.group(i).optimization.reg1UB=ub;
                  Aux.group(i).cputime.Vieira=cputime-t; % remove later
                  Convergence(i)=Psi;
               end
            end
              

         case 'RMA' %Reduced Major Axis -----------------------------------
             b    = std(h);
             c    = corr(h);
             sign = c(2,1)/abs(c(2,1));
             b    = sign*b(2)/b(1);
 
         case 'PCA' %Principal Components Analysis ------------------------
             [V,D] = eig(cov(h));
             d     = diag(D);
             V     = V(:,find(d==max(d)));
             b     = V(2)/V(1);
 
         case 'OLS' %Ordinary Least Squares -------------------------------
             beta = [ones(s,1) x]\y;
             b    = beta(2);
             
         case 'QR1'
             t    = 1;
             bt   = [ones(s,1) x]\y;
             while size(j,1)<4 && t<=100
                 f0   = QR1(x,y,tau,bt);
                 b1   = [1-dxqr; 1].*bt;
                 f1   = QR1(x,y,tau,b1);
                 b2   = [1+dxqr; 1].*bt;
                 f2   = QR1(x,y,tau,b2);
                 b3   = [1; 1-dxqr].*bt;
                 f3   = QR1(x,y,tau,b3);
                 b4   = [1; 1+dxqr].*bt;
                 f4   = QR1(x,y,tau,b4);
                 db   = [b1(1)-bt(1) b2(1)-bt(1); b3(2)-bt(2) b4(2)-bt(2)];
                 df   =[f1-f0 f2-f0; f3-f0 f4-f0];
                 j    = find(df>=0);
                 db(j)= 0;
                 bt   = bt+sum(db,2);
                 t    = t+1;
                 
                 try
                     bc=bb; bb=ba; ba=bt; 
                 catch
                     try
                        bb=ba; ba=bt; 
                     catch
                         ba=bt;
                     end
                     continue
                 end

                 if round(ba,4)==round(bc,4)
                     bt=(ba+bb)/2;
                     break
                 end
             end
             
             b = bt(2);
             
             clear ba bb bc db df f0 f1 f2 f3 f4 j
             
         case 'QR2'
             t    = 1;
             bt   = [ones(s,1) x]\y;
             while size(j,1)<4 && t<=100
                 f0   = QR2(x,y,tau,bt);
                 b1   = [1-dxqr; 1].*bt;
                 f1   = QR2(x,y,tau,b1);
                 b2   = [1+dxqr; 1].*bt;
                 f2   = QR2(x,y,tau,b2);
                 b3   = [1; 1-dxqr].*bt;
                 f3   = QR2(x,y,tau,b3);
                 b4   = [1; 1+dxqr].*bt;
                 f4   = QR2(x,y,tau,b4);
                 db   = [b1(1)-bt(1) b2(1)-bt(1); b3(2)-bt(2) b4(2)-bt(2)];
                 df   =[f1-f0 f2-f0; f3-f0 f4-f0];
                 j    = find(df>=0);
                 db(j)= 0;
                 bt   = bt+sum(db,2);
                 t    = t+1;

                 try
                     bc=bb; bb=ba; ba=bt; 
                 catch
                     try
                        bb=ba; ba=bt; 
                     catch
                         ba=bt;
                     end
                     continue
                 end

                 if round(ba,4)==round(bc,4)
                     bt=(ba+bb)/2;
                     break
                 end
             end

             b = bt(2);

             clear ba bb bc db df f0 f1 f2 f3 f4 j

      end

      %test regression type (part 1) --------------------------------------
      mu     = mean(h);
      a      = mu(2)-b*mu(1);    
      b_inv  = -1/b;
      a_inv  = y-b_inv*x;
      x_     = (a_inv-a)/(b-b_inv);
      y_     = a*ones(s,1)+b*x_;
      res2   = (x-x_).^2+(y-y_).^2;
      covh   = cov(h);
      F(n,i) = (sum(res2)/s)/(covh(1)+covh(4)-covh(2));
      r(n,i) = corr(x,y);
      
      if n==1
          Slope(i)=b;
          Results.var_ratio(i) = covh(4)/covh(1);
          if g<4
              subplot(1,g,i);
          else
              subplot(2,ceil(g/2),i);
          end
          xmin  = min(x);
          xmax  = max(x);
          dx    = (xmax-xmin)/10;
          xplot = xmin:dx:xmax+0.1;
          switch regtype
              case {'QR1','QR2'}
                  a = bt(1);
              otherwise
                  %as in line 286
          end
          Intercept(i)=a;
          plot(xplot,a+b*xplot,'b-'); hold on
          scatter(x,y,'k.'); hold on
      end
   end
  
  clear ('-regexp','^a|^K|^s|^x|^y');
  %clear c D dx h V exitflag fval group output
end


%Complementary analysis ---------------------------------------------------
Slope_p = nan(1,g);
r_p     = nan(1,g);
r       = r.^2;
for i=1:g
    aux1       = sort(F(:,i));
    aux2       = F(1,i);
    Slope_p(i) = max(find(aux1==aux2))/N;
    aux2       = r(1,i);
    aux1       = sort(r(:,i));    
    r_p(i)     = 1-min(find(aux1==aux2))/N;
end
F(2:end,:) = [];
r(2:end,:) = [];

%Store results ------------------------------------------------------------
Results.r_coef=r;
Results.r_sig=r_p;

switch regtype
    case 'M2_'
        Results.M2.slope=Slope;
        Results.M2.Slope_p=Slope_p;
        Results.M2.F=F;
        Results.M2.intercept=Intercept;

    case 'M3a'
        Results.M3a.slope=Slope;
        Results.M3a.Slope_p=Slope_p;
        Results.M3a.F=F;
        Results.M3a.intercept=Intercept;
        
    case 'M3b'
        Results.M3b.slope=Slope;
        Results.M3b.Slope_p=Slope_p;
        Results.M3b.F=F;
        Results.M3b.intercept=Intercept;
        
    case 'M3c'
        Results.M3c.slope=Slope;
        Results.M3c.Slope_p=Slope_p;
        Results.M3c.F=F;
        Results.M3c.intercept=Intercept;
        
    case 'M4_'
        Results.M4.slope=Slope;
        Results.M4.Slope_p=Slope_p;
        Results.M4.F=F;
        Results.M4.intercept=Intercept;
        
    case 'K3_'
        Results.K3.slope=Slope;
        Results.K3.Slope_p=Slope_p;
        Results.K3.F=F;
        Results.K3.intercept=Intercept;
        
    case 'K4a'
        Results.K4a.slope=Slope;
        Results.K4a.Slope_p=Slope_p;
        Results.K4a.F=F;
        Results.K4a.intercept=Intercept;
        
    case 'K4b'
        Results.K4b.slope=Slope;
        Results.K4b.Slope_p=Slope_p;
        Results.K4b.F=F;
        Results.K4b.intercept=Intercept;
        
    case 'Crg'
        if strcmp(CraggCov,'Omega') == 1
            pos=1;
        elseif strcmp(CraggCov,'diagO') == 1
            pos=2;
        elseif strcmp(CraggCov,'diagN') == 1
            pos=3;
        end
        
        Results.Cragg(pos).slope=Slope;
        Results.Cragg(pos).Slope_p=Slope_p;
        Results.Cragg(pos).CovMatrix=CraggCov;
        Results.Cragg(pos).F=F;
        Results.Cragg(pos).Aux=Aux;
        Results.Cragg(pos).intercept=Intercept;
        
    case 'Vie'
        if strcmp(CraggCov,'Omega') == 1
            pos=1;
        elseif strcmp(CraggCov,'diagO') == 1
            pos=2;
        elseif strcmp(CraggCov,'diagN') == 1
            pos=3;
        end
            
        Results.Vieira_et_al(pos).slope=Slope;
        Results.Vieira_et_al(pos).Slope_p=Slope_p;
        Results.Vieira_et_al(pos).CovMatrix=CraggCov;
        Results.Vieira_et_al(pos).convergence=Convergence;
        Results.Vieira_et_al(pos).F=F;
        Results.Vieira_et_al(pos).Aux=Aux;
        Results.Vieira_et_al(pos).intercept=Intercept;
        
    case 'RMA'
        Results.RMA.slope=Slope;
        Results.RMA.Slope_p=Slope_p;
        Results.RMA.intercept=Intercept;
        Results.RMA.F=F;
        
    case 'PCA'
        Results.PCA.slope=Slope;
        Results.PCA.Slope_p=Slope_p;
        Results.PCA.intercept=Intercept;
        Results.PCA.F=F;
        
    case 'OLS'
        Results.OLS.slope=Slope;
        Results.OLS.Slope_p=Slope_p;
        Results.OLS.intercept=Intercept;
        Results.OLS.F=F;
        
    case 'QR1'
        Results.QR1.slope=Slope;
        Results.QR1.intercept=Intercept;
        Results.QR1.quantile=tau;
        
    case 'QR2'
        Results.QR2.slope=Slope;
        Results.QR2.intercept=Intercept;
        Results.QR2.quantile=tau;
end

clear covh i F mu n pos r r_p regcoef res2 t
clear ('-regexp', '^au|^b|^C|^S')
