# Supplementary material for: A meta-analysis shows that seaweeds surpass plants, setting life-on-Earth’s limit for biomass packing
Source: BMC Ecol. 2019 Jan 31;19:6. doi: 10.1186/s12898-019-0218-z (PMC6357480; doi:10.1186/s12898-019-0218-z)
Supplement: Supplementary file 3 — Additional file 3. Regression analysis software. Matlab software pack with the quantile regression used to estimate the IBL, as well as with alternative regression methods. [file 12898_2019_218_MOESM3_ESM.zip › software ANCOVA/Vieira_et_al.m]

function f=Vieira_et_al(theta,mu,Psi,h,s,CraggCov)
Psi=1;
m_=[mu(1,3); mu(2,2); mu(3,1); mu(1,5)*Psi; mu(2,4)*Psi; mu(3,3)*Psi; mu(4,2)*Psi; mu(5,1)*Psi];
%m_=[mu(1,3); mu(2,2); mu(3,1); mu(1,5)*psi(5); mu(2,4)*psi(4); mu(3,3)*psi(3); mu(4,2)*psi(2); mu(5,1)*psi(1)];

mxy=[0 2; 1 1; 2 0; 0 4; 1 3; 2 2; 3 1; 4 0];

m=[theta(1)^2*theta(2)+theta(3);
   theta(1)*theta(2);
   theta(2)+theta(4);
   (theta(1)^2*theta(2)+theta(3))^2;
   theta(1)*theta(2)*(theta(1)^2*theta(2)+theta(3));
   (theta(2)+theta(4))*(theta(1)^2*theta(2)+theta(3));
   theta(1)*theta(2)*(theta(2)+theta(4));
   (theta(2)+theta(4))^2];

switch CraggCov
    case 'Omega'
        Omega=nan(8,8);
        for col=1:8
            for row=1:8
                x=h(:,1).^(mxy(col,1)+mxy(row,1));
                y=h(:,2).^(mxy(col,2)+mxy(row,2));
                Omega(row,col)=x'*y/s-m_(col)*m_(row);
            end
        end
        
    case 'diagO'
        Omega=zeros(8,8);
        for col=1:8
            row=col;
            x=h(:,1).^(mxy(col,1)+mxy(row,1));
            y=h(:,2).^(mxy(col,2)+mxy(row,2));
            Omega(row,col)=x'*y/s-m_(col)*m_(row);
        end
        
    case 'diagN'
        Omega=zeros(8,8);
        Omega([1 10 19])=1/2;
        Omega([28 37 46 55 64])=1/96;
end

f=(m_-m)'*inv(Omega)*(m_-m);
